# Supplementary material for: Nineteen years of radiographic screening: Impact of sepsis and evolution of osteochondrosis dissecans prevalence in Walloon sport horses born between 2004 and 2022
Source: PLoS One. 2024 Sep 10;19(9):e0308304. doi: 10.1371/journal.pone.0308304 (PMC11386463; doi:10.1371/journal.pone.0308304)
Supplement: S1 Table — SR: Sagittal Ridge; LTRT: Lateral trochlear ridge of the talus; DPP1: Dorso-Proximal of the first phalanx; DIRT:Distal Intermediate Ridge of the tibia; POF: Palmar/plantar Osteochondral Fragment. (ODS) [file pone.0308304.s002.ods]

## Sheet: Sheet1
Reference Number	Stud-book	age at examination	Sex	Radiographic OCD lesions	Septic process and treatment description
409	Oldenburg	453	m	Absence.	Episode of colic and diarrhea, "apathetic" behavior until the age of 12-15 months.
512	z	528	m	OCD SR left hind fetlock.	neonatal diarrhea associated with hyperthermia, treated with antibiotics (Ceftiofur); two subsequent episodes of diarrhea without temperature were observed.
526	sbs	426	f	OCD LTRT the left hock.	Open wound associated with septic arthritis of the left hock at 8 days.
652	bwp	630	m	Bilateral OCD LTRF stifles.	Joint infection and associated swelling, antibiotic treatment (erythromycin, gentamycin).
1063	sbs	572	m	Absence.	Respiratory tract infection, treated with antibiotics and NSAIDs.
1229	sbs	650	f	OCD LTRT right hock, OCD DPP1 PD.	Right hind leg lymphangitis following trauma at 1 week (Antibiotic and NSAID administered).
1358	sbs	635	f	SR OCD both front fetlocks, OCD DPP1 Right hind fetlock.	Recurrent neonatal diarrhea, foal remains in poor condition.
1378	z	485	f	OCD LTRF right stifle.	Omphalitis, administration of antibiotics and anti-inflammatories from 8 days of age for 10 days.
1434	z	674	f	OCD LTRF right stifle.	Lymphangitis 4 months left front leg (Antibiotic and NSAID administered).
1453	aes	691	f	OCD DIRT left hock, (subchondral osseous cyst in the proximal phalanx of the right front fetlock).	Suspected neonatal sepsis, swelling of the front fetlocks. Antibiotic and anti-inflammatory treatment and cast on the front fetlocks.
1501	sbs	561	f	OCD SR right front fetlock, OCD SR both hind fetlocks.	Pneumonia during the summer of 2018. Treated in the field by Antibiotics and Anti-inflammatories.
1647	z	617	f	POF right hind fetlock.	Suspected foal rhodococcosis, treated with Clarithromcycin and rifamycin for 10 days.
1703	sbs	560	m	POF right hind fetlock.	Strangles around 5 months of age, antibiotic treatment administered.
1706	sbs	677	m	OCD SR left hind fetlock, OC DIRT left hock.	Referred to the foal clinic for abscess on the left hind foot which had become "infected".
1745	Oldenburg	592	m	OCD extensor process right front, OCD SR left front fetlock, OCD SR right hind fetlock, OCD DIRT left hock.	Omphalophlebitis, referred to clinic at the age of two weeks for 4 weeks.
1763	sbs	659	m	OCD LTRF right stifle.	Omphalophlebitis, treated in the field.
1773	sbs	554	m	OCD extensor process right front.	Neonatal sepsis, referred to clinic.
1774	z	597	f	POF left front fetlock.	Suspicion of strangles at 9 months. Treated with antibiotic therapy and NSAIDs.
1775	z	544	f	absence.	Suspicion of strangles at 7 months. Treated with antibiotic therapy and NSAIDs.
1787	aes	654	m	absence.	Neonatal septic arthritis of the right stifle. Joint washing (physiological fluid and Ceftiofur) and NSAIDs (Ketoprofen) in the field.
1788	aes	640	m	POF right front fetlock, OCD DPP1 left hind fetlock.	Neonatal septic arthritis of left hock and left carpus. Joint washing (physiological fluid and Cectiofur) and NSAIDs (Ketoprofen) in the field.
	SR : Sagittal Ridge
	LTRT: Lateral trochlear ridge of the talus
	LTRF	Lateral trochlear ridge of the femur
	DPP1 : Dorso-Proximal of the first phalanx
	DIRT :Distal Intermediate Ridge of the tibia
	POF : Palmar/plantar Osteochondral Fragment
